# Supplementary material for: In vitro inhibition of hepatic stellate cell activation by the autophagy-related lipid droplet protein ATG2A
Source: Sci Rep. 2018 Jun 18;8:9232. doi: 10.1038/s41598-018-27686-6 (PMC6006255; doi:10.1038/s41598-018-27686-6)
Supplement: Supplementary file 2 — Dataset 1 [file 41598_2018_27686_MOESM2_ESM.xlsx]

## Sheet: Sheet1
GN	Accession	Description	Control	Retinl	OA
RPL27	P61353	60S ribosomal protein L27	0.9941±0.0059	0.9045±0.072	0.9876±0.0194
VAPA	Q9P0L0	Vesicle-associated membrane protein-associated protein A	1±0	0.7223±0.1325	1.0286±0.0003
RPL24	C9JXB8	60S ribosomal protein L24	0.9427±0.0573	0.8162±0.0953	1.0077±0.0138
RPL10	X1WI28	60S ribosomal protein L10 (Fragment)	0.9625±0.0375	0.8525±0.1061	1.0295±0.0254
RPL34	P49207	60S ribosomal protein L34	1.0024±0.0024	0.8027±0.2537	1.1336±0.0479
FAU	P62861	40S ribosomal protein S30	0.9406±0.0594	0.6879±0.2615	1.013±0.0471
PLOD2	E7ETU9	Procollagen-lysine,2-oxoglutarate 5-dioxygenase 2	0.956±0.044	0.8849±0.0166	0.9718±0.0073
PLCH1	Q4KWH8-3	Isoform 3 of 1-phosphatidylinositol 4,5-bisphosphate phosphodiesterase eta-1	0.9382±0.0618	0.7904±0.0122	0.9687±0.0009
KRT1	P04264	Keratin, type II cytoskeletal 1	0.7943±0.2057	0.6712±0.0621	1.0326±0.1031
RPL26	P61254	60S ribosomal protein L26	0.9446±0.0554	0.8917±0.0436	0.9626±0.019
RPL29	P47914	60S ribosomal protein L29	0.9301±0.0699	0.8217±0.0666	0.9908±0.0513
PRAF2	A6NP52	PRA1 family protein 2	0.9234±0.0766	0.82±0.0633	1.0308±0.0856
SRP54	G3V4F7	Signal recognition particle 54 kDa protein	0.9587±0.0413	0.9429±0.0806	1.003±0.0737
SDF2L1	Q9HCN8	Stromal cell-derived factor 2-like protein 1	0.9065±0.0935	0.7869±0.0084	0.9277±0.1116
PTRH2	Q9Y3E5	Peptidyl-tRNA hydrolase 2, mitochondrial	0.962±0.038	0.7613±0.0088	0.9246±0.0535
SPDL1	Q96EA4-2	Isoform 2 of Protein Spindly	1.007±0.007	0.949±0.0525	0.98±0.0272
RPL28	P46779	60S ribosomal protein L28	1.015±0.015	0.8744±0.1175	0.9947±0.0264
RPL36	Q9Y3U8	60S ribosomal protein L36	1.019±0.019	0.8309±0.1477	0.9845±0.0429
RPL23A	P62750	60S ribosomal protein L23a	0.9764±0.0236	0.768±0.2192	0.9373±0.0831
RPS25	P62851	40S ribosomal protein S25	1.0117±0.0117	0.8189±0.1687	0.969±0.0764
LRRC59	Q96AG4	Leucine-rich repeat-containing protein 59	1.0286±0.0286	0.8452±0.2327	1.0757±0.089
RPS23	D6RD47	40S ribosomal protein S23	0.9947±0.0053	0.8911±0.1573	0.9617±0.0108
ABHD5	Q8WTS1	1-acylglycerol-3-phosphate O-acyltransferase ABHD5	0.9711±0.0289	0.8401±0.2425	0.8908±0.0059
RPL32	D3YTB1	60S ribosomal protein L32 (Fragment)	0.9847±0.0153	0.9506±0.0824	0.935±0.0162
RPL35	P42766	60S ribosomal protein L35	1.0051±0.0051	0.8756±0.1655	0.8701±0.0183
RPS8	Q5JR95	40S ribosomal protein S8	0.9269±0.0731	0.7856±0.1459	0.877±0.0343
RPL8	P62917	60S ribosomal protein L8	0.9259±0.0741	0.8703±0.091	0.9211±0.0257
RPS24	P62847-2	Isoform 2 of 40S ribosomal protein S24	0.8971±0.1029	0.8143±0.1103	0.8259±0.016
DSTN	F6RFD5	Destrin	0.9123±0.0877	0.8504±0.1341	0.7857±0.0818
CALR	P27797	Calreticulin	0.984±0.016	0.888±0.0057	0.9346±0.0305
HSP90B1	P14625	Endoplasmin	0.9838±0.0162	0.8902±0.0258	0.9289±0.0085
DDOST	P39656-2	Isoform 2 of Dolichyl-diphosphooligosaccharide--protein glycosyltransferase 48 kDa subunit	0.981±0.019	0.7553±0.0104	0.8776±0.0095
P4HB	P07237	Protein disulfide-isomerase	0.9736±0.0264	0.9011±0.0173	0.9514±0.0063
PHB	P35232-2	Isoform 2 of Prohibitin	1.0493±0.0493	0.9041±0.0918	0.9612±0.0168
APMAP	Q9HDC9-2	Isoform 2 of Adipocyte plasma membrane-associated protein	1.0267±0.0267	0.9251±0.0834	0.9609±0.0197
ERLIN2	E5RHW4	Erlin-2 (Fragment)	1.021±0.021	0.8472±0.1011	0.8872±0.0105
KTN1	Q86UP2-2	Isoform 2 of Kinectin	1.0179±0.0179	0.8522±0.0347	0.9435±0.0549
CYB5B	J3QR91	Cytochrome b5 type B (Fragment)	1.078±0.078	0.7898±0.1026	0.9486±0.0413
HADHA	P40939	Trifunctional enzyme subunit alpha, mitochondrial	1.2259±0.2259	0.838±0.0025	0.9652±0.0515
SLC25A5	P05141	ADP/ATP translocase 2	1.1485±0.1485	0.7813±0.052	0.9355±0.0453
ACACA	Q13085	Acetyl-CoA carboxylase 1	1.0909±0.0909	0.8492±0.0065	0.9215±0.0133
COPE	M0R061	Coatomer subunit epsilon	1.1885±0.1885	0.8277±0.025	0.8191±0.0871
SNRPN	J3QLE5	Small nuclear ribonucleoprotein-associated protein N (Fragment)	1.34±0.34	0.7017±0.19	0.7632±0.0303
AGPS	B8ZZ81	Alkyldihydroxyacetonephosphate synthase, peroxisomal	1.8643±0.8643	0.878±0.0275	1.1774±0.1748
RPS28	P62857	40S ribosomal protein S28	1.2823±0.2823	1.0102±0.035	1.0186±0.0344
CYB5A	P00167-2	Isoform 2 of Cytochrome b5	1.1634±0.1634	0.9834±0.0459	0.9711±0.0029
DARS	C9J7S3	Aspartate--tRNA ligase, cytoplasmic (Fragment)	1.1311±0.1311	1.0516±0.0442	1.0971±0.0259
EMC2	Q15006	ER membrane protein complex subunit 2	1.1833±0.1833	1.0034±0.0996	1.1115±0.0712
STMN1	A2A2D0	Stathmin (Fragment)	1.1158±0.1158	1.0441±0.0609	1.1118±0.0245
EEF2	P13639	Elongation factor 2	0.9982±0.0018	0.8922±0.0216	0.9675±0.0076
PGRMC1	O00264	Membrane-associated progesterone receptor component 1	1.0259±0.0259	0.8788±0.0231	0.9352±0.0031
RPS2	H0YEN5	40S ribosomal protein S2 (Fragment)	1.0273±0.0273	0.8146±0.0837	0.8705±0.0183
RPS15	S4R456	40S ribosomal protein S15 (Fragment)	1.0318±0.0318	0.8948±0.0842	0.9577±0.0001
RPL17	A0A087WXM6	60S ribosomal protein L17 (Fragment)	1.0007±0.0007	0.9164±0.0035	1.019±0.0119
RPN1	P04843	Dolichyl-diphosphooligosaccharide--protein glycosyltransferase subunit 1	0.9795±0.0205	0.8345±0.0195	0.9817±0.0182
NSF	P46459-2	Isoform 2 of Vesicle-fusing ATPase	1.0248±0.0248	0.9109±0.0118	1.0302±0.0369
RPS7	P62081	40S ribosomal protein S7	1.0239±0.0239	0.9524±0.0009	1.0428±0.016
LMAN1	P49257	Protein ERGIC-53	1.0685±0.0685	0.8057±0.0042	1.0282±0.0462
RTN4	F8W914	Reticulon	1.0657±0.0657	0.8443±0.0341	1.0777±0.0554
FADS2	O95864-4	Isoform 4 of Fatty acid desaturase 2	1.074±0.074	0.7236±0.0481	0.9415±0.0872
GPAT4	Q86UL3	Glycerol-3-phosphate acyltransferase 4	1.0745±0.0745	0.7981±0.0181	1.0736±0.029
TMEM159	I3NI23	Promethin	1.0875±0.0875	0.6924±0.0728	1.1224±0.0255
BCAP31	P51572	B-cell receptor-associated protein 31	1.0673±0.0673	0.692±0.0387	0.9681±0.0173
CANX	P27824	Calnexin	1.0425±0.0425	0.6904±0.0094	0.9446±0.0434
ATP2A2	P16615-2	Isoform 2 of Sarcoplasmic/endoplasmic reticulum calcium ATPase 2	1.0708±0.0708	0.7096±0.0285	1.0224±0.0336
ATL3	Q6DD88	Atlastin-3	1.0597±0.0597	0.7506±0.0259	1.0173±0.0025
ESYT1	Q9BSJ8	Extended synaptotagmin-1	1.1846±0.1846	0.7048±0.0086	0.9997±0.015
SQLE	Q14534	Squalene monooxygenase	1.096±0.096	0.8631±0.048	1.037±0.0038
COX5B	P10606	Cytochrome c oxidase subunit 5B, mitochondrial	0.9773±0.0227	0.945±0.0444	0.9393±0.01
PRKAR1A	P10644	cAMP-dependent protein kinase type I-alpha regulatory subunit	0.9503±0.0497	0.9334±0.066	0.8951±0.0504
G3BP1	Q13283	Ras GTPase-activating protein-binding protein 1	0.9396±0.0604	0.896±0.0779	0.8729±0.0726
PDIA6	Q15084-3	Isoform 3 of Protein disulfide-isomerase A6	0.9651±0.0349	0.9338±0.0312	0.9439±0.0061
MESDC2	Q14696	LDLR chaperone MESD	0.929±0.071	0.8619±0.0365	0.9129±0.0118
TMED7	Q9Y3B3-2	Isoform 2 of Transmembrane emp24 domain-containing protein 7	0.9531±0.0469	0.9242±0.0136	0.9224±0.029
SDF2	Q99470	Stromal cell-derived factor 2	0.9069±0.0931	0.8528±0.0372	0.8394±0.012
TXNDC5	Q8NBS9-2	Isoform 2 of Thioredoxin domain-containing protein 5	0.9868±0.0132	0.9361±0.0226	1.0124±0.0513
MYDGF	Q969H8	Myeloid-derived growth factor	0.9716±0.0284	0.9636±0.0495	0.9972±0.0505
PDIA4	P13667	Protein disulfide-isomerase A4	0.9696±0.0304	0.9639±0.0337	0.9892±0.0455
RPL37A	M0R0A1	60S ribosomal protein L37a	0.9445±0.0555	0.9227±0.0024	0.9765±0.0391
VDAC1	P21796	Voltage-dependent anion-selective channel protein 1	0.9703±0.0297	0.9529±0.0171	0.9772±0.0219
HSP90AA1	P07900	Heat shock protein HSP 90-alpha	1.0071±0.0071	0.9391±0.0522	1.0595±0.0059
CD99	P14209-3	Isoform 3 of CD99 antigen	0.9717±0.0283	0.7243±0.3318	1.4131±0.0776
DHDDS	Q86SQ9	Dehydrodolichyl diphosphate syntase complex subunit DHDDS	1.0473±0.0473	0.9619±0.101	1.265±0.0154
DHRSX	Q8N5I4	Dehydrogenase/reductase SDR family member on chromosome X	1.0428±0.0428	0.8976±0.1199	1.2588±0.0102
FAF2	Q96CS3	FAS-associated factor 2	1.0429±0.0429	0.9134±0.0923	1.2583±0.0113
RAB1B	Q9H0U4	Ras-related protein Rab-1B	1.0903±0.0903	0.9369±0.1932	1.4238±0.0678
SCCPDH	Q8NBX0	Saccharopine dehydrogenase-like oxidoreductase	1.0704±0.0704	0.8951±0.1701	1.2847±0.0546
RDH10	Q8IZV5	Retinol dehydrogenase 10	1.103±0.103	0.967±0.0387	1.187±0.0329
DHRS1	Q96LJ7	Dehydrogenase/reductase SDR family member 1	1.1747±0.1747	0.8865±0.0894	1.3104±0.0374
METTL7B	Q6UX53	Methyltransferase-like protein 7B	1.1288±0.1288	0.8505±0.0678	1.2591±0.0903
ARL6IP5	F8WF90	PRA1 family protein 3	1.0972±0.0972	0.8922±0.0024	1.2027±0.0588
METTL7A	H0YI09	Methyltransferase-like protein 7A (Fragment)	1.1108±0.1108	0.8808±0.0592	1.3304±0.0619
SEC22B	O75396	Vesicle-trafficking protein SEC22b	1.0437±0.0437	0.8425±0.0017	1.1146±0.0241
POR	E7EMD0	NADPH--cytochrome P450 reductase	1.041±0.041	0.7644±0.046	1.1902±0.0028
VAPB	O95292	Vesicle-associated membrane protein-associated protein B/C	1.048±0.048	0.8241±0.1019	1.2251±0.0453
ALG5	Q9Y673	Dolichyl-phosphate beta-glucosyltransferase	1.0492±0.0492	0.8125±0.0745	1.205±0.0496
HSD17B11	Q8NBQ5	Estradiol 17-beta-dehydrogenase 11	0.9396±0.0604	0.896±0.0779	0.8729±0.0726
REEP5	E2QRG8	Receptor expression-enhancing protein (Fragment)	1.0528±0.0528	0.7226±0.1925	1.3563±0.105
PGS1	Q32NB8-2	Isoform 2 of CDP-diacylglycerol--glycerol-3-phosphate 3-phosphatidyltransferase, mitochondrial	1.1208±0.1208	0.8851±0.1035	1.1902±0.0092
ABCF2	C9JHK9	ATP-binding cassette sub-family F member 2 (Fragment)	1.0803±0.0803	0.7791±0.1226	1.1755±0.0151
GNAI2	P04899	Guanine nucleotide-binding protein G(i) subunit alpha-2	1.0481±0.0481	1.0494±0.0701	1.1709±0.0782
LIPE	M0R201	Hormone-sensitive lipase (Fragment)	1.0466±0.0466	0.9867±0.0878	1.1023±0.0673
DCD	P81605	Dermcidin	1.5787±0.5787	0.9484±0.0292	2.0362±0.9538
SSR1	P43307-2	Isoform 2 of Translocon-associated protein subunit alpha	1.0799±0.0799	0.9638±0.0115	1.2515±0.0296
AAAS	F8VZ44	Aladin	1.0459±0.0459	0.9564±0.0353	1.1805±0.0412
CAV1	Q03135	Caveolin-1	1.0576±0.0576	0.9882±0.0499	1.253±0.0265
G0S2	P27469	G0/G1 switch protein 2	1.0302±0.0302	0.8667±0.0391	1.1455±0.1011
PLA2G4C	Q9UP65-2	Isoform 2 of Cytosolic phospholipase A2 gamma	1.0443±0.0443	0.9398±0.0306	1.1948±0.0888
RPS6	A2A3R5	40S ribosomal protein S6	0.9663±0.0337	0.8648±0.0555	1.1178±0.0765
KPNB1	J3QR48	Importin subunit beta-1 (Fragment)	0.9793±0.0207	0.8506±0.0551	1.2272±0.1193
GNG12	Q9UBI6	Guanine nucleotide-binding protein G(I)/G(S)/G(O) subunit gamma-12	0.9501±0.0499	0.7791±0.066	1.2306±0.1233
RCN2	Q14257	Reticulocalbin-2	0.9091±0.0909	0.8359±0.0306	1.089±0.0394
PTRF	Q6NZI2	Polymerase I and transcript release factor	0.9948±0.0052	1.0197±0.001	1.1825±0.0575
RAB5B	P61020	Ras-related protein Rab-5B	0.9866±0.0134	0.9183±0.034	1.4525±0.1549
HSD17B10	Q5H928	3-hydroxyacyl-CoA dehydrogenase type-2	0.9938±0.0062	0.9901±0.032	1.2349±0.0879
ERP29	P30040	Endoplasmic reticulum resident protein 29	0.9798±0.0202	0.9679±0.0016	1.0675±0.0394
ACADVL	P49748-2	Isoform 2 of Very long-chain specific acyl-CoA dehydrogenase, mitochondrial	0.9837±0.0163	0.9251±0.0366	1.2868±0.0595
MRPL12	P52815	39S ribosomal protein L12, mitochondrial	0.9814±0.0186	0.9329±0.023	1.09±0.0344
MDH2	P40926-2	Isoform 2 of Malate dehydrogenase, mitochondrial	1.0056±0.0056	0.9721±0.001	1.0739±0.0295
NAPA	M0R0Y2	Alpha-soluble NSF attachment protein	1.0149±0.0149	1.0047±0.0373	1.2762±0.0939
PRSS1	H0Y8D1	Trypsin-1 (Fragment)	1.0282±0.0282	0.9727±0.0803	1.5187±0.1851
PDIA3	H7BZJ3	Protein disulfide-isomerase A3 (Fragment)	1.0129±0.0129	0.9884±0.0439	1.1693±0.0389
PRR11	Q96HE9	Proline-rich protein 11	0.9891±0.0109	0.9814±0.0969	1.1427±0.08
RALA	P11233	Ras-related protein Ral-A	0.9691±0.0309	0.9139±0.1291	1.2954±0.124
CCT2	F8VQ14	T-complex protein 1 subunit beta	1.0115±0.0115	1.0331±0.0591	1.2183±0.0208
RAB7A	P51149	Ras-related protein Rab-7a	1.0865±0.0865	1.1746±0.2352	1.8017±0.1004
C18orf32	Q8TCD1	UPF0729 protein C18orf32	1.1009±0.1009	1.1523±0.2342	1.6741±0.1358
UBXN4	Q92575	UBX domain-containing protein 4	1.0123±0.0123	1.1222±0.2437	1.517±0.0384
RHOA	P61586	Transforming protein RhoA	1.0545±0.0545	0.9899±0.2529	1.5887±0.0266
RAB6A	P20340	Ras-related protein Rab-6A	1.0429±0.0429	1.0495±0.1918	1.4896±0.0587
CDC42	P60953	Cell division control protein 42 homolog	0.9963±0.0037	1.0316±0.1523	1.4278±0.0017
CNP	P09543-2	Isoform CNPI of 2',3'-cyclic-nucleotide 3'-phosphodiesterase	0.9779±0.0221	0.9954±0.0123	1.0945±0.0395
GNB1	P62873	Guanine nucleotide-binding protein G(I)/G(S)/G(T) subunit beta-1	0.9784±0.0216	0.9936±0.055	1.2622±0.073
SKP1	E5RJR5	S-phase kinase-associated protein 1	0.9348±0.0652	1.0889±0.0849	1.4325±0.0594
KRT10	P13645	Keratin, type I cytoskeletal 10	0.9287±0.0713	1.0054±0.1234	1.3118±0.0759
PITPNB	P48739	Phosphatidylinositol transfer protein beta isoform	0.9738±0.0262	1.0282±0.0027	1.3292±0.0367
RPS20	G3XAN0	40S ribosomal protein S20	0.965±0.035	0.9965±0.0494	1.3931±0.041
RUVBL2	M0R0Y3	RuvB-like 2	0.9765±0.0235	1.0666±0.0121	1.2915±0.0686
USP33	Q8TEY7-3	Isoform 3 of Ubiquitin carboxyl-terminal hydrolase 33	0.9265±0.0735	0.992±0.0917	1.3406±0.046
CHMP6	Q96FZ7	Charged multivesicular body protein 6	0.9729±0.0271	1.1074±0.02	1.451±0.0238
PCNA	P12004	Proliferating cell nuclear antigen	0.9953±0.0047	1.0627±0.0249	1.2059±0.0053
FAM177A1	Q8N128	Protein FAM177A1	0.9888±0.0112	1.0822±0.0352	1.3005±0.0354
NDUFB10	H3BV16	NADH dehydrogenase [ubiquinone] 1 beta subcomplex subunit 10 (Fragment)	0.9696±0.0304	1.0061±0.0477	1.1618±0.005
CCNB1	P14635-2	Isoform 2 of G2/mitotic-specific cyclin-B1	1.0516±0.0516	1.0863±0.0005	1.377±0.0641
ATG2A	H7C3T2	Autophagy-related protein 2 homolog A (Fragment)	1.0572±0.0572	1.1385±0.0406	1.9855±0.065
OPA1	O60313	Dynamin-like 120 kDa protein, mitochondrial	1.1039±0.1039	1.1325±0.1377	2.4773±0.1879
APOL3	O95236-3	Isoform 3 of Apolipoprotein L3	0.9965±0.0035	1.1501±0.1397	2.1518±0.045
TRIM4	Q9C037-2	Isoform Beta of E3 ubiquitin-protein ligase TRIM4	0.9906±0.0094	1.1392±0.0711	1.6815±0.033
GNB2	P62879	Guanine nucleotide-binding protein G(I)/G(S)/G(T) subunit beta-2	0.996±0.004	1.0269±0.026	1.317±0.0195
TPD52L2	O43399	Tumor protein D54	0.9508±0.0492	1.3839±0.221	3.774±0.0285
IKBIP	Q70UQ0-4	Isoform 4 of Inhibitor of nuclear factor kappa-B kinase-interacting protein	1.0037±0.0037	1.0705±0.0795	1.4928±0.0209
DESI2	Q9BSY9-2	Isoform 2 of Desumoylating isopeptidase 2	1.0837±0.0837	1.1847±0.1128	2.2161±0.0195
RALB	P11234	Ras-related protein Ral-B	1.0396±0.0396	1.1025±0.025	1.3606±0.0267
RUVBL1	E7ETR0	RuvB-like helicase	1.0099±0.0099	1.0349±0.025	1.1856±0.0091
PLIN3	O60664	Perilipin-3	0.9586±0.0414	1.3121±0.3114	10.5375±0.8849
TPRG1L	Q5T0D9	Tumor protein p63-regulated gene 1-like protein	1.0047±0.0047	1.0261±0.0215	1.5152±0.022
PCYT1A	C9J050	Choline-phosphate cytidylyltransferase A (Fragment)	1.0306±0.0306	1.0767±0.0117	1.5693±0.0507
WDR45	A0A0U1RQR1	WD repeat domain phosphoinositide-interacting protein 4 (Fragment)	1.0138±0.0138	1.2244±0.0281	2.7002±0.0657
VPS13A	Q96RL7-4	Isoform 4 of Vacuolar protein sorting-associated protein 13A	0.9866±0.0134	1.0373±0.0219	1.4773±0.0295
RPL21	P46778	60S ribosomal protein L21	1.0015±0.0015	0.9507±0.0474	1.1313±0.0057
ECHS1	P30084	Enoyl-CoA hydratase, mitochondrial	0.9773±0.0227	0.9238±0.0609	1.1655±0.0065
CALU	O43852-5	Isoform 5 of Calumenin	0.9908±0.0092	0.9598±0.0067	1.1055±0.0287
CDK1	A0A024QZP7	Cyclin-dependent kinase 1	1.0192±0.0192	0.9768±0.0339	1.3745±0.0062
RAB8B	H0YNE9	Ras-related protein Rab-8B (Fragment)	1.115±0.115	1.0452±0.0199	1.5988±0.0021
NUS1	Q96E22	Dehydrodolichyl diphosphate syntase complex subunit NUS1	1.03±0.03	0.9268±0.0222	1.4173±0.0389
RAB14	P61106	Ras-related protein Rab-14	1.0813±0.0813	1.0049±0.0769	1.6738±0.0367
CYB5R3	P00387-2	Isoform 2 of NADH-cytochrome b5 reductase 3	1.087±0.087	0.9788±0.0916	1.8909±0.0327
PKMYT1	A6NHV6	Membrane-associated tyrosine- and threonine-specific cdc2-inhibitory kinase	1.0622±0.0622	0.9703±0.0679	1.5686±0.0455
HSDL1	Q3SXM5-2	Isoform 2 of Inactive hydroxysteroid dehydrogenase-like protein 1	1.0521±0.0521	0.9271±0.0157	1.5193±0.0026
ALG2	Q9H553-2	Isoform 2 of Alpha-1,3/1,6-mannosyltransferase ALG2	1.0289±0.0289	0.89±0.0212	1.4511±0.0231
BAG2	O95816-2	Isoform 2 of BAG family molecular chaperone regulator 2	1.0602±0.0602	0.9445±0.0172	1.3982±0.0496
ELMOD2	Q8IZ81	ELMO domain-containing protein 2	1.0841±0.0841	0.8794±0.0841	1.7188±0.0574
GK5	H7C5R4	Putative glycerol kinase 5 (Fragment)	1.1095±0.1095	0.9302±0.0826	1.6546±0.0785
ACSL3	O95573	Long-chain-fatty-acid--CoA ligase 3	1.101±0.101	0.8553±0.0434	1.557±0.0432
LPCAT1	Q8NF37	Lysophosphatidylcholine acyltransferase 1	1.1121±0.1121	0.8584±0.0599	1.5996±0.0724
LPCAT4	Q643R3	Lysophospholipid acyltransferase LPCAT4	1.0797±0.0797	0.8533±0.0578	1.5216±0.0931
RAB2A	P61019	Ras-related protein Rab-2A	1.0837±0.0837	1.0005±0.0646	1.4081±0.0033
NUCB1	H7BZI1	Nucleobindin-1 (Fragment)	1.0606±0.0606	1.0198±0.0416	1.2916±0.0164
NSDHL	Q15738	Sterol-4-alpha-carboxylate 3-dehydrogenase, decarboxylating	1.0584±0.0584	0.8964±0.1136	1.4897±0.009
PLIN2	Q5SYF3	Perilipin-2	1.0334±0.0334	0.9665±0.0422	1.2232±0.0116
FAM105A	Q9NUU6	Inactive ubiquitin thioesterase FAM105A	1.1204±0.1204	0.7927±0.0216	1.4611±0.0201
HSD17B7	P56937-3	Isoform 3 of 3-keto-steroid reductase	1.0476±0.0476	0.8196±0.0223	1.362±0.0376
LDAH	Q9H6V9	Lipid droplet-associated hydrolase	1.0466±0.0466	0.8679±0.0777	1.3394±0.0157
AUP1	Q9Y679-2	Isoform Short of Ancient ubiquitous protein 1	1.0591±0.0591	0.8793±0.0468	1.2896±0.0181
ACSL4	O60488-2	Isoform Short of Long-chain-fatty-acid--CoA ligase 4	1.0974±0.0974	0.8588±0.086	1.4346±0.0427
RAB35	F5H157	Ras-related protein Rab-35 (Fragment)	1.2027±0.2027	1.1644±0.0337	1.7334±0.129
LSS	P48449	Lanosterol synthase	1.0986±0.0986	1.1046±0.0721	1.4625±0.031
PISD	Q9UG56-2	Isoform 2 of Phosphatidylserine decarboxylase proenzyme, mitochondrial	1.0823±0.0823	1.1179±0.0773	1.3635±0.003
RAB32	Q13637	Ras-related protein Rab-32	1.1146±0.1146	1.2144±0.1517	1.6897±0.0492
RAB9A	P51151	Ras-related protein Rab-9A	1.0865±0.0865	1.0893±0.0502	1.7128±0.0636
RHOG	P84095	Rho-related GTP-binding protein RhoG	1.0355±0.0355	1.0894±0.0309	1.3981±0.049
RAB10	P61026	Ras-related protein Rab-10	1.1145±0.1145	1.1322±0.1829	1.9028±0.0799
RAB8A	P61006	Ras-related protein Rab-8A	1.0812±0.0812	1.0373±0.1109	1.706±0.0711
RAC2	B1AH77	Ras-related C3 botulinum toxin substrate 2	1.0899±0.0899	1.0477±0.2367	2.2955±0.1145
RAB5C	P51148	Ras-related protein Rab-5C	1.0949±0.0949	1.0656±0.2342	2.2024±0.0568
RAB34	C9JBG0	Ras-related protein Rab-34, isoform NARR (Fragment)	1.0587±0.0587	1.0454±0.1309	1.6926±0.0243
RAB21	Q9UL25	Ras-related protein Rab-21	1.071±0.071	1.0972±0.1173	1.8702±0.0608
RAB27A	P51159-2	Isoform Short of Ras-related protein Rab-27A	1.0675±0.0675	1.0966±0.1007	1.7726±0.0799
RAC1	P63000	Ras-related C3 botulinum toxin substrate 1	1.0448±0.0448	1.0861±0.0741	1.4881±0.0457
RAB31	Q13636	Ras-related protein Rab-31	1.0953±0.0953	1.0652±0.1408	1.8435±0.1754
NT5E	Q96B60	5'-nucleotidase	1.0245±0.0245	0.9745±0.0596	1.243±0.0629
RAB1A	P62820	Ras-related protein Rab-1A	1.0347±0.0347	0.9127±0.1559	1.4298±0.0908
RPS26	P62854	40S ribosomal protein S26	1.0202±0.0202	0.9157±0.1155	1.3535±0.0429
RAP1B	P61224	Ras-related protein Rap-1b	1.0752±0.0752	0.9535±0.2761	1.9357±0.0092
RAB5A	P20339-2	Isoform 2 of Ras-related protein Rab-5A	1.0668±0.0668	1.0257±0.1074	1.354±0.0216
SDHA	A0A087X1I3	Succinate dehydrogenase [ubiquinone] flavoprotein subunit, mitochondrial	0.984±0.016	1.0111±0.0727	1.1546±0.0476
SCP2	H0YF61	Non-specific lipid-transfer protein (Fragment)	1.0035±0.0035	1.0075±0.057	1.1798±0.0178
HSD17B4	E7ER27	Peroxisomal multifunctional enzyme type 2	0.9969±0.0031	1.0154±0.0446	1.0925±0.0113
PRDX5	P30044-2	Isoform Cytoplasmic+peroxisomal of Peroxiredoxin-5, mitochondrial	1.0817±0.0817	1.1023±0.0498	1.3044±0.03
RAB3B	P20337	Ras-related protein Rab-3B	1.0747±0.0747	1.0341±0.0802	1.3238±0.0045
CCNB2V	H1UBN3	Cyclin B2	1.013±0.013	1.0181±0.1004	1.1382±0.0331
LGALS3BP	Q08380	Galectin-3-binding protein	1.0293±0.0293	1.0259±0.043	1.0924±0.0119
PSMC3	E9PM69	26S protease regulatory subunit 6A	1.0186±0.0186	1.089±0.0149	1.165±0.031
NUCB2	E9PLR0	Nucleobindin-2 (Fragment)	0.9838±0.0162	1.1224±0.0638	1.2422±0.0992
PRKDC	P78527-2	Isoform 2 of DNA-dependent protein kinase catalytic subunit	1.0216±0.0216	1.0377±0.0007	1.1428±0.0803
MATR3	D6R991	Matrin-3 (Fragment)	1.0116±0.0116	1.0584±0.0405	1.1769±0.0929
VAT1	Q99536	Synaptic vesicle membrane protein VAT-1 homolog	1.0103±0.0103	1.1727±0.1449	1.431±0.0325
UBE2G2	P60604-2	Isoform 2 of Ubiquitin-conjugating enzyme E2 G2	0.9947±0.0053	1.0585±0.0297	1.1542±0.013
RAB24	F8W8H5	Ras-related protein Rab-24	1.0288±0.0288	1.1042±0.0487	1.1967±0.03
RAB3D	O95716	Ras-related protein Rab-3D	1.0872±0.0872	1.2873±0.2301	1.6302±0.0425
LMNB2	Q03252	Lamin-B2	0.9795±0.0205	1.5179±0.146	1.5549±0.0556
PRDX1	A0A0A0MRQ5	Peroxiredoxin-1	1.0024±0.0024	1.1928±0.0754	1.2744±0.0075
S100A10	P60903	Protein S100-A10	1.0324±0.0324	1.1498±0.0007	1.1925±0.0084
RPS21	Q8WVC2	40S ribosomal protein S21	0.9649±0.0351	1.0266±0.0231	1.0987±0.0175
CALM1	P62158	Calmodulin	0.9364±0.0636	1.1533±0.0032	1.2076±0.0098
NDE1	Q9NXR1-2	Isoform 2 of Nuclear distribution protein nudE homolog 1	0.9954±0.0046	1.3584±0.0377	1.5441±0.0286
HTATIP2	E9PI87	Oxidoreductase HTATIP2	0.9845±0.0155	1.2032±0.0744	1.3949±0.0645
CCT6A	P40227-2	Isoform 2 of T-complex protein 1 subunit zeta	0.9902±0.0098	1.137±0.0645	1.1912±0.0223
CCT5	P48643-2	Isoform 2 of T-complex protein 1 subunit epsilon	1.0169±0.0169	1.06±0.0191	1.0856±0.0166
HLA-A	Q9GJ45	HLA class I histocompatibility antigen, A-3 alpha chain	1.0308±0.0308	1.2201±0.105	1.2759±0.0882
SYTL4	Q96C24	Synaptotagmin-like protein 4	1.0008±0.0008	1.2492±0.0859	1.3849±0.0894
SPG20	Q8N0X7	Spartin	0.9652±0.0348	1.2406±0.0376	1.1587±0.0251
BASP1	P80723	Brain acid soluble protein 1	0.9505±0.0495	1.2537±0.0417	1.2204±0.0041
ALDOA	P04075	Fructose-bisphosphate aldolase A	0.9888±0.0112	1.2878±0.0896	1.2917±0.0288
GPX4	K7ERP4	Glutathione peroxidase (Fragment)	0.9512±0.0488	2.2308±0.0393	1.6464±0.0135
TACC1	O75410-7	Isoform 7 of Transforming acidic coiled-coil-containing protein 1	0.9883±0.0117	1.2925±0.0402	1.1768±0.0058
HSPB1	F8WE04	Heat shock protein beta-1	0.9945±0.0055	1.1901±0.0329	1.1096±0.0197
SERPINH1	P50454	Serpin H1	0.9672±0.0328	0.9605±0.0235	1.0356±0.0126
PRKCSH	P14314-2	Isoform 2 of Glucosidase 2 subunit beta	0.9163±0.0837	0.891±0.0445	0.9522±0.0232
RPS10	P46783	40S ribosomal protein S10	0.9667±0.0333	0.9592±0.0527	0.9937±0.0139
RPL13	P26373-2	Isoform 2 of 60S ribosomal protein L13	0.9525±0.0475	0.9781±0.0143	1.0374±0.0479
LASP1	K7ESD6	LIM and SH3 domain protein 1	0.9289±0.0711	1.039±0.0051	1.1749±0.0962
MANF	P55145	Mesencephalic astrocyte-derived neurotrophic factor	0.9007±0.0993	0.9228±0.0017	1.0029±0.0302
NDUFAF2	D6RA56	Mimitin, mitochondrial	0.8603±0.1397	0.9301±0.0445	1.1662±0.0064
HSPA8	P11142	Heat shock cognate 71 kDa protein	0.9522±0.0478	0.9683±0.0157	1.0879±0.0104
HNRNPH3	P31942-3	Isoform 3 of Heterogeneous nuclear ribonucleoprotein H3	1.1017±0.1017	1.2742±0.0916	1.2312±0.0588
NPTN	Q9Y639-3	Isoform 3 of Neuroplastin	1.0205±0.0205	1.0917±0.0401	1.0873±0.0558
MBLAC2	Q68D91	Metallo-beta-lactamase domain-containing protein 2	1.0227±0.0227	1.0944±0.0871	1.1697±0.1028
C14orf166	Q9Y224	UPF0568 protein C14orf166	1.1834±0.1834	1.7175±0.7239	1.6734±0.4954
COLGALT1	Q8NBJ5	Procollagen galactosyltransferase 1	1.0095±0.0095	1.0444±0.0609	1.0602±0.0183
UFD1L	C9J6N9	Ubiquitin fusion degradation protein 1 homolog (Fragment)	0.9991±0.0009	1.2397±0.2447	1.0987±0.0417
TXNDC12	O95881	Thioredoxin domain-containing protein 12	0.9714±0.0286	1.0971±0.1196	1.0557±0.0075
ERP44	Q9BS26	Endoplasmic reticulum resident protein 44	1.009±0.009	1.0696±0.0473	1.0365±0.0116
PA2G4	F8W0A3	Proliferation-associated protein 2G4 (Fragment)	1.0399±0.0399	1.0821±0.2702	1.106±0.0348
HSPD1	P10809	60 kDa heat shock protein, mitochondrial	0.9828±0.0172	1.0041±0.0802	1.0251±0.0146
TMED10	P49755	Transmembrane emp24 domain-containing protein 10	0.9873±0.0127	1.0112±0.051	1.0394±0.005
RPL18	F8VUA6	60S ribosomal protein L18 (Fragment)	0.9798±0.0202	1.0022±0.0494	1.0048±0.0088
HSP90AB1	P08238	Heat shock protein HSP 90-beta	0.9542±0.0458	1.0336±0.0335	1.0225±0.0124
PGK1	P00558-2	Isoform 2 of Phosphoglycerate kinase 1	1.0119±0.0119	1.1762±0.1032	1.1083±0.0032
TPI1	P60174-1	Isoform 2 of Triosephosphate isomerase	0.9504±0.0496	1.2309±0.1563	1.0639±0.0261
GAPDH	P04406	Glyceraldehyde-3-phosphate dehydrogenase	0.975±0.025	1.1146±0.0447	1.0453±0.0305
PPIA	P62937	Peptidyl-prolyl cis-trans isomerase A	0.9165±0.0835	1.1124±0.1452	0.901±0.0168
PGAM2	P15259	Phosphoglycerate mutase 2	0.9822±0.0178	1.1502±0.1661	0.9369±0.0139
HIST1H2AH	Q96KK5	Histone H2A type 1-H	0.9962±0.0038	1.3944±0.2483	0.9322±0.0017
PFN1	P07737	Profilin-1	0.9599±0.0401	1.2072±0.1616	0.9275±0.0116
CD44	H0YD13	CD44 antigen	1.0615±0.0615	1.1521±0.1452	1.107±0.0076
CD59	E9PNW4	CD59 glycoprotein	1.009±0.009	1.0786±0.1157	1.0878±0.032
CNN3	E9PDU6	Calponin (Fragment)	1.0327±0.0327	1.0158±0.0406	1.219±0.1298
ETFA	H0YL12	Electron transfer flavoprotein subunit alpha, mitochondrial (Fragment)	1.0308±0.0308	0.9994±0.0351	1.1241±0.0273
PBXIP1	Q96AQ6-3	Isoform 3 of Pre-B-cell leukemia transcription factor-interacting protein 1	1.1859±0.1859	1.1681±0.05	1.2492±0.1826
CKAP4	Q07065	Cytoskeleton-associated protein 4	0.9676±0.0324	0.9442±0.1086	0.969±0.1142
GANAB	Q14697	Neutral alpha-glucosidase AB	0.9934±0.0066	0.906±0.0554	0.9508±0.0794
RPL27A	P46776	60S ribosomal protein L27a	1.0123±0.0123	0.9828±0.0458	1.0003±0.0253
KRAS	P01116-2	Isoform 2B of GTPase KRas	1.1019±0.1019	0.9367±0.1345	1.0654±0.1246
RPL10A	P62906	60S ribosomal protein L10a	1.0422±0.0422	1.0292±0.0127	1.0532±0.0068
PNPLA2	Q96AD5	Patatin-like phospholipase domain-containing protein 2	1.1124±0.1124	1.0211±0.1337	1.2147±0.003
PNPLA3	Q9NST1-2	Isoform 2 of Patatin-like phospholipase domain-containing protein 3	1.0985±0.0985	0.9813±0.0761	1.1301±0.0312
RPL35A	P18077	60S ribosomal protein L35a	1.1157±0.1157	0.929±0.1274	1.0571±0.0091
RPS5	M0QZN2	40S ribosomal protein S5	1.1015±0.1015	0.8529±0.1962	1.0379±0.0824
RPL7	C9JZ88	60S ribosomal protein L7 (Fragment)	1.0989±0.0989	0.9482±0.1784	1.1027±0.09
AIFM2	Q9BRQ8	Apoptosis-inducing factor 2	1.0732±0.0732	1.014±0.1865	1.0341±0.0216
HILPDA	Q9Y5L2	Hypoxia-inducible lipid droplet-associated protein	1.099±0.099	1.0252±0.181	1.0274±0.0306
RPS4X	P62701	40S ribosomal protein S4, X isoform	1.0366±0.0366	1.0197±0.0526	1.0318±0.0107
RPS17	P08708	40S ribosomal protein S17	0.9785±0.0215	1.0642±0.0813	1.062±0.0213
NENF	Q9UMX5	Neudesin	0.9816±0.0184	1.0545±0.1195	1.0342±0.0967
ERLEC1	Q96DZ1-3	Isoform 3 of Endoplasmic reticulum lectin 1	0.9391±0.0609	1.0173±0.2458	1.044±0.0853
SOD2	P04179-4	Isoform 4 of Superoxide dismutase [Mn], mitochondrial	0.9475±0.0525	1.0422±0.1287	1.0393±0.0805
ASNA1	A0A087WXS7	ATPase ASNA1	0.958±0.042	1.0338±0.094	1.0023±0.0454
HSPE1	P61604	10 kDa heat shock protein, mitochondrial	0.9356±0.0644	1.0097±0.0969	0.9928±0.0601
H1FX	Q92522	Histone H1x	0.9383±0.0617	1.0756±0.053	0.9656±0.0259
RPL11	Q5VVC9	60S ribosomal protein L11 (Fragment)	0.9876±0.0124	1.0362±0.0631	0.9681±0.0288
SF3B2	E9PJT3	Splicing factor 3B subunit 2 (Fragment)	0.9921±0.0079	1.0731±0.1035	0.9937±0.0802
NPM1	P06748-2	Isoform 2 of Nucleophosmin	0.9631±0.0369	0.9777±0.0529	0.9374±0.0385
ITGB1	C9JPK5	Integrin beta (Fragment)	0.9651±0.0349	1.0303±0.0073	0.9905±0.0833
HSPA9	P38646	Stress-70 protein, mitochondrial	0.9657±0.0343	0.8957±0.0648	0.9349±0.0607
RCN1	Q15293-2	Isoform 2 of Reticulocalbin-1	0.9937±0.0063	0.9761±0.0832	1.0087±0.083
PCYOX1	Q9UHG3-2	Isoform 2 of Prenylcysteine oxidase 1	0.9861±0.0139	0.9581±0.0302	0.9419±0.0317
DNAJA1	P31689-2	Isoform 2 of DnaJ homolog subfamily A member 1	0.9943±0.0057	0.9345±0.0162	0.9497±0.0415
P4HA2	O15460-2	Isoform IIa of Prolyl 4-hydroxylase subunit alpha-2	1.0542±0.0542	1.0129±0.1136	1.012±0.0007
ATP5B	P06576	ATP synthase subunit beta, mitochondrial	1.0332±0.0332	0.9714±0.0879	0.9487±0.0467
TUFM	P49411	Elongation factor Tu, mitochondrial	0.9993±0.0007	0.9661±0.0486	0.9719±0.0282
RPL30	E5RI99	60S ribosomal protein L30 (Fragment)	1.0047±0.0047	0.9722±0.0816	0.9498±0.0488
GRN	P28799-2	Isoform 2 of Granulins	1.0905±0.0905	1.1403±0.1008	1.1165±0.1262
RPL12	P30050	60S ribosomal protein L12	1.0657±0.0657	1.0429±0.0608	1.0441±0.0441
RPSA	C9J9K3	40S ribosomal protein SA (Fragment)	0.9971±0.0029	1.0944±0.1161	0.9657±0.0291
RPL15	E7EX53	Ribosomal protein L15 (Fragment)	0.9955±0.0045	1.1572±0.16	0.9436±0.0517
RACK1	H0YAM7	Receptor of-activated protein C kinase 1 (Fragment)	1.01±0.01	1.0902±0.0965	0.9704±0.0186
CCT3	B4DUR8	T-complex protein 1 subunit gamma	1.009±0.009	1.3397±0.3369	0.951±0.0359
CTNND1	E9PKY0	Catenin delta-1 (Fragment)	0.9921±0.0079	1.2248±0.1767	1.0208±0.0455
RPL19	J3QR09	Ribosomal protein L19	0.9566±0.0434	1.2794±0.2145	0.8987±0.0225
RFC4	C9JW34	Replication factor C subunit 4 (Fragment)	0.9918±0.0082	1.1828±0.1178	0.9293±0.0164
SFPQ	P23246-2	Isoform Short of Splicing factor, proline- and glutamine-rich	0.9626±0.0374	1.262±0.1561	0.8935±0.0127
PRDX4	Q13162	Peroxiredoxin-4	0.9697±0.0303	1.0017±0.0575	0.9432±0.0153
RRBP1	A0A0A0MRV0	Ribosome-binding protein 1	0.9681±0.0319	1.0175±0.1008	0.9362±0.0046
STOML2	A0A087WYB4	Stomatin-like protein 2, mitochondrial	0.9848±0.0152	1.0833±0.1721	0.9612±0.0128
RPLP1	P05386	60S acidic ribosomal protein P1	0.9481±0.0519	0.9719±0.0674	0.9544±0.0326
TWSG1	J3QS03	Twisted gastrulation protein homolog 1	0.9843±0.0157	1.0404±0.1899	0.9943±0.0642
C1QBP	Q07021	Complement component 1 Q subcomponent-binding protein, mitochondrial	0.97±0.03	0.9788±0.1566	0.9264±0.066
RPLP2	P05387	60S acidic ribosomal protein P2	0.9912±0.0088	1.0465±0.0863	0.9968±0.0565
HADHB	P55084	Trifunctional enzyme subunit beta, mitochondrial	0.9958±0.0042	0.969±0.1002	0.9476±0.0166
ATP5H	F5H608	ATP synthase subunit d, mitochondrial	0.9731±0.0269	0.9545±0.1959	0.8918±0.0521
SERBP1	Q8NC51-4	Isoform 4 of Plasminogen activator inhibitor 1 RNA-binding protein	0.9449±0.0551	0.9323±0.0949	0.8624±0.011
RPS12	P25398	40S ribosomal protein S12	0.981±0.019	0.9925±0.0835	0.9184±0.0182
ATPIF1	Q9UII2	ATPase inhibitor, mitochondrial	0.9864±0.0136	0.9708±0.1146	0.8436±0.0117
ATP5A1	P25705-2	Isoform 2 of ATP synthase subunit alpha, mitochondrial	1.0438±0.0438	1.0568±0.1892	0.9472±0.0472
RPL3	H7C422	60S ribosomal protein L3 (Fragment)	1.0121±0.0121	1.0005±0.1019	0.9295±0.0434
PHB2	Q99623-2	Isoform 2 of Prohibitin-2	1.0369±0.0369	1.0073±0.1286	0.8819±0.0226
FKBP2	P26885	Peptidyl-prolyl cis-trans isomerase FKBP2	1.0094±0.0094	1.0486±0.0495	0.9752±0.0152
HSPA1B	P0DMV9	Heat shock 70 kDa protein 1B	1.02±0.02	1.047±0.055	0.9655±0.0059
HNRNPK	Q5T6W2	Heterogeneous nuclear ribonucleoprotein K (Fragment)	0.9804±0.0196	0.9409±0.0646	0.8459±0.0252
PHGDH	O43175	D-3-phosphoglycerate dehydrogenase	0.9634±0.0366	0.9687±0.0447	0.8552±0.0197
DLD	F8WDM5	Dihydrolipoyl dehydrogenase, mitochondrial	0.9822±0.0178	1.0522±0.0736	0.8879±0.0097
ACTN4	O43707	Alpha-actinin-4	0.9854±0.0146	1.0373±0.0769	0.9223±0.0061
HEXB	D6REQ8	Beta-hexosaminidase subunit beta	0.964±0.036	1.0644±0.0872	0.8235±0.0395
YWHAE	K7EIT4	14-3-3 protein epsilon (Fragment)	1.0082±0.0082	1.055±0.0408	0.8823±0.0757
KRT18	F8VZY9	Keratin, type I cytoskeletal 18	0.9822±0.0178	0.9981±0.0623	0.795±0.034
HNRNPU	Q00839-2	Isoform Short of Heterogeneous nuclear ribonucleoprotein U	0.9946±0.0054	1.0388±0.0444	0.8069±0.0127
NAMPT	A0A0C4DFS8	Nicotinamide phosphoribosyltransferase	1.0248±0.0248	0.9979±0.0718	0.6545±0.0011
TUBA1A	Q71U36-2	Isoform 2 of Tubulin alpha-1A chain	0.9867±0.0133	0.9604±0.0209	0.7836±0.0178
XRCC5	P13010	X-ray repair cross-complementing protein 5	1.0361±0.0361	1.0481±0.018	0.8212±0.0385
EMC7	H0YDT8	ER membrane protein complex subunit 7 (Fragment)	1.0086±0.0086	1.0013±0.098	0.8074±0.0572
KRT8	P05787	Keratin, type II cytoskeletal 8	0.99±0.01	0.9004±0.0691	0.6997±0.0542
DDX3X	A0A0D9SFB3	ATP-dependent RNA helicase DDX3X	1.0029±0.0029	0.9543±0.1029	0.7265±0.0087
PCBP1	Q15365	Poly(rC)-binding protein 1	1.0305±0.0305	0.9682±0.0852	0.8351±0.013
IQGAP1	H0YLE8	Ras GTPase-activating-like protein IQGAP1	1.0421±0.0421	1.0916±0.0668	0.8996±0.0259
LGALS1	P09382	Galectin-1	1.0375±0.0375	1.0958±0.054	0.932±0.0416
CRTAP	C9JP16	Cartilage-associated protein	1.0191±0.0191	1.0934±0.1052	0.8784±0.0281
DDX5	P17844-2	Isoform 2 of Probable ATP-dependent RNA helicase DDX5	1.0206±0.0206	1.0573±0.1231	0.7842±0.0002
IMPDH2	H0Y4R1	Inosine-5'-monophosphate dehydrogenase 2 (Fragment)	0.9983±0.0017	1.0105±0.0188	0.8765±0.0369
DPYSL3	Q14195	Dihydropyrimidinase-related protein 3	1.0012±0.0012	1.069±0.069	0.8264±0.0413
RPS3	P23396	40S ribosomal protein S3	1.0069±0.0069	1.0354±0.0537	0.8694±0.041
MVP	Q14764	Major vault protein	1.0916±0.0916	1.0881±0.0495	0.8796±0.0229
RPL6	Q02878	60S ribosomal protein L6	1.0828±0.0828	1.1266±0.0849	0.9±0.0163
ILF3	Q12906-5	Isoform 5 of Interleukin enhancer-binding factor 3	1.0485±0.0485	1.0528±0.0718	0.9181±0.011
RPS16	M0R210	40S ribosomal protein S16	1.0252±0.0252	1.0205±0.0359	0.9578±0.0029
HPCAL1	P37235	Hippocalcin-like protein 1	1.1022±0.1022	1.1569±0.0013	0.9937±0.0508
ANXA5	E9PHT9	Annexin	1.018±0.018	1.0344±0.0152	0.9078±0.0563
ACTN1	H9KV75	Alpha-actinin-1	1.0021±0.0021	1.0331±0.0084	0.8776±0.0263
STAU1	Q5JW28	Double-stranded RNA-binding protein Staufen homolog 1 (Fragment)	1.1105±0.1105	0.9844±0.1084	0.9109±0.0211
ERO1A	Q96HE7	ERO1-like protein alpha	1.0269±0.0269	0.9542±0.0421	0.9235±0.0013
GLUD1	P00367	Glutamate dehydrogenase 1, mitochondrial	1.0767±0.0767	0.8892±0.0624	0.8398±0.0019
RBM39	Q5QP22	RNA-binding protein 39 (Fragment)	1.1018±0.1018	1.0422±0.0197	0.902±0.0969
ACTR3	F8WEW2	Actin-related protein 3	1.0493±0.0493	1.003±0.0769	0.8854±0.0837
RPL23	P62829	60S ribosomal protein L23	1.0313±0.0313	1.0171±0.022	0.9766±0.0425
PKM	P14618	Pyruvate kinase PKM	0.9828±0.0172	0.9631±0.0164	0.8902±0.003
FLNC	Q14315-2	Isoform 2 of Filamin-C	0.9896±0.0104	0.9733±0.0068	0.9137±0.0012
RPL5	P46777	60S ribosomal protein L5	0.9739±0.0261	0.9438±0.0033	0.8616±0.0013
TUBB	P07437	Tubulin beta chain	0.9736±0.0264	0.9118±0.005	0.7±0.0003
VCP	P55072	Transitional endoplasmic reticulum ATPase	0.973±0.027	0.9787±0.0059	0.6744±0.0229
NPLOC4	Q8TAT6	Nuclear protein localization protein 4 homolog	0.9784±0.0216	0.9538±0.0054	0.6037±0.0035
EEF1A1	P68104	Elongation factor 1-alpha 1	0.9897±0.0103	0.9305±0.0312	0.5858±0.0195
TUBB6	Q9BUF5	Tubulin beta-6 chain	0.9844±0.0156	0.9598±0.0059	0.7644±0.0374
ERH	G3V279	Enhancer of rudimentary homolog	1.0183±0.0183	0.996±0.011	0.8672±0.0217
RAB18	Q9NP72	Ras-related protein Rab-18	1±0	0.7727±0.1364	0.2273±0.0455
TUBA1B	P68363	Tubulin alpha-1B chain	1.0035±0.0035	0.8295±0.0461	0.5069±0.0328
MYH9	P35579	Myosin-9	0.9998±0.0002	0.953±0.0077	0.8635±0.0375
PTPN1	B4DSN5	Tyrosine-protein phosphatase non-receptor type	1.0134±0.0134	0.9139±0.0065	0.8728±0.0125
HYOU1	A0A087X054	Hypoxia up-regulated protein 1	1.0054±0.0054	0.9778±0.0115	0.951±0.0074
RPLP0	F8VU65	60S acidic ribosomal protein P0 (Fragment)	0.988±0.012	0.8928±0.0156	0.8356±0.0225
RPL31	B8ZZK4	60S ribosomal protein L31	0.9906±0.0094	0.905±0.0397	0.8797±0.0108
EIF4A1	P60842	Eukaryotic initiation factor 4A-I	1.0023±0.0023	0.8115±0.0975	0.72±0.0469
VIM	P08670	Vimentin	0.9837±0.0163	0.8653±0.0915	0.7407±0.0098
COX7A2	D6R9C3	Cytochrome c oxidase subunit 7A2, mitochondrial	0.9861±0.0139	0.875±0.1052	0.8102±0.0003
HNRNPH1	E9PCY7	Heterogeneous nuclear ribonucleoprotein H	0.9485±0.0515	0.8511±0.0499	0.7927±0.0133
HSPA5	P11021	78 kDa glucose-regulated protein	0.9826±0.0174	0.926±0.0192	0.8982±0.0001
MFGE8	Q08431	Lactadherin	0.8±0.2	0.4±0.1	0.15±0.05
TUBB4B	P68371	Tubulin beta-4B chain	0.9591±0.0409	0.9241±0.0165	0.8532±0.004
VDAC2	P45880-2	Isoform 2 of Voltage-dependent anion-selective channel protein 2	0.9606±0.0394	0.8871±0.0069	0.8524±0.0411
RPL38	J3KSP2	60S ribosomal protein L38 (Fragment)	0.9083±0.0917	0.8141±0.0129	0.7551±0.0534
S100A9	P06702	Protein S100-A9	0.966±0.034	0.6922±0.0432	0.6275±0.0462
PLS3	P13797-3	Isoform 3 of Plastin-3	0.9972±0.0028	0.8532±0.0519	0.8158±0.0218
KIF16B	Q96L93-6	Isoform 5 of Kinesin-like protein KIF16B	1.0329±0.0329	0.7482±0.0282	0.7717±0.0037
RPS18	P62269	40S ribosomal protein S18	1.0447±0.0447	0.9452±0.0544	0.9068±0.0617
PCBP2	Q15366-6	Isoform 6 of Poly(rC)-binding protein 2	1.0239±0.0239	0.7453±0.0355	0.7216±0.0512
TFRC	G3V0E5	Transferrin receptor (P90, CD71), isoform CRA_c	1.0073±0.0073	0.858±0.0655	0.838±0.0462
DNAJB2	C9J1G2	DnaJ homolog subfamily B member 2 (Fragment)	0.9867±0.0133	0.8596±0.0138	0.8346±0.0827
RPL7A	P62424	60S ribosomal protein L7a	1.0123±0.0123	0.9438±0.0152	0.9067±0.0345
PRDX3	P30048-2	Isoform 2 of Thioredoxin-dependent peroxide reductase, mitochondrial	1.0258±0.0258	0.9249±0.0083	0.9022±0.0487
FBL	P22087	rRNA 2'-O-methyltransferase fibrillarin	0.9848±0.0152	1.0076±0.0555	0.9242±0.0246
SND1	Q7KZF4	Staphylococcal nuclease domain-containing protein 1	1.0165±0.0165	1.0468±0.0366	0.9283±0.0642
ACTB	P60709	Actin, cytoplasmic 1	0.9624±0.0376	0.9053±0.0502	0.809±0.0307
RPL18A	M0R0P7	60S ribosomal protein L18a	0.9964±0.0036	0.9938±0.0332	0.9309±0.0179
FLNA	A0A087WWY3	Filamin-A	0.9883±0.0117	0.9857±0.0238	0.9092±0.015
RPS13	J3KMX5	40S ribosomal protein S13	0.9263±0.0737	0.876±0.0766	0.8084±0.032
PLOD3	H7C2S8	Procollagen-lysine,2-oxoglutarate 5-dioxygenase 3 (Fragment)	0.9446±0.0554	0.8899±0.0682	0.7946±0.0724
MYL6	F8W1R7	Myosin light polypeptide 6	1.0017±0.0017	0.9817±0.0656	0.9091±0.078
PPIB	P23284	Peptidyl-prolyl cis-trans isomerase B	1.0261±0.0261	0.9767±0.0218	0.9265±0.022
HIST1H4A	P62805	Histone H4	1.1134±0.1134	0.909±0.1305	0.7048±0.0266
BRD9	C9JBY0	Bromodomain-containing protein 9 (Fragment)	1.0277±0.0277	0.7229±0.1645	0.5565±0.0432
UBA1	Q5JRS1	Ubiquitin-like modifier-activating enzyme 1 (Fragment)	1.0171±0.0171	0.9187±0.0623	0.7978±0.0038
S100A6	R4GN98	Protein S100 (Fragment)	1.0565±0.0565	1.1054±0.1507	0.8461±0.0119
CD9	A6NNI4	Tetraspanin	1.0528±0.0528	1.0054±0.1263	0.9034±0.0058
UGGT1	F8WCI2	UDP-glucose:glycoprotein glucosyltransferase 1	1.0135±0.0135	0.9964±0.1001	0.9172±0.0053
CHP1	Q99653	Calcineurin B homologous protein 1	1.0283±0.0283	1.1073±0.0371	0.9783±0.019
RAN	H0YFC6	GTP-binding nuclear protein Ran (Fragment)	1.0254±0.0254	1.2424±0.09	0.9001±0.0057
SNRPD2	K7EJB5	Small nuclear ribonucleoprotein Sm D2	1.0246±0.0246	1.0759±0.0039	0.9475±0.0168
ARHGDIA	J3KS60	Rho GDP-dissociation inhibitor 1	1.0815±0.0815	1.2604±0.0741	0.7915±0.0533
ANXA6	P08133-2	Isoform 2 of Annexin A6	0.9769±0.0231	1.083±0.0638	0.9041±0.016
CFL1	G3V1A4	Cofilin 1 (Non-muscle), isoform CRA_a	0.9845±0.0155	1.0786±0.0837	0.8627±0.0386
PACSIN2	Q9UNF0-2	Isoform 2 of Protein kinase C and casein kinase substrate in neurons protein 2	0.8386±0.1614	1.0671±0.0839	0.5958±0.0382
TPM4	K7ERG3	Tropomyosin alpha-4 chain (Fragment)	0.8906±0.1094	0.996±0.0686	0.6891±0.0205
CORO1C	H0YHL7	Coronin-1C (Fragment)	0.954±0.046	1.0551±0.0293	0.8883±0.0065
RPS27A	P62979	Ubiquitin-40S ribosomal protein S27a	0.9818±0.0182	1.1645±0.0129	0.9288±0.0314
HIST1H1D	P16402	Histone H1.3	0.9421±0.0579	1.2377±0.0382	0.928±0.091
SUB1	P53999	Activated RNA polymerase II transcriptional coactivator p15	0.9099±0.0901	1.1175±0.003	0.8217±0.074
HMGA1	P17096-2	Isoform HMG-Y of High mobility group protein HMG-I/HMG-Y	0.9344±0.0656	1.3114±0.0019	1.0241±0.0703
AKAP12	Q02952-3	Isoform 3 of A-kinase anchor protein 12	0.9294±0.0706	1.1595±0.0512	0.9843±0.0416
RPL14	P50914	60S ribosomal protein L14	0.9628±0.0372	1.0166±0.0207	0.9555±0.0212
H1F0	P07305-2	Isoform 2 of Histone H1.0	0.9006±0.0994	1.1825±0.0468	0.8919±0.0003
DBI	P07108	Acyl-CoA-binding protein	0.9232±0.0768	1.351±0.1491	0.9276±0.0107
HIST1H1B	P16401	Histone H1.5	0.9243±0.0757	1.3537±0.1353	0.9741±0.0189
HIST1H1C	P16403	Histone H1.2	0.9147±0.0853	1.2894±0.1766	0.9289±0.0597
HIST1H1E	P10412	Histone H1.4	0.8976±0.1024	1.2199±0.1544	0.8899±0.0408
LMNB1	P20700	Lamin-B1	0.9853±0.0147	1.321±0.0342	1.0589±0.0005
ENO1	P06733	Alpha-enolase	0.9769±0.0231	1.3436±0.0577	1.0279±0.0377
H2AFX	P16104	Histone H2AX	0.9659±0.0341	1.6399±0.1201	0.8582±0.0643
BSG	I3L192	Basigin (Fragment)	1.0045±0.0045	1.3779±0.1024	0.9883±0.0154
ANXA2	P07355	Annexin A2	0.9903±0.0097	1.1554±0.0312	0.9634±0.0115
DHRS3	O75911	Short-chain dehydrogenase/reductase 3	1.0517±0.0517	2.1458±0.4596	1.1299±0.0662
H2AFZ	P0C0S5	Histone H2A.Z	1.0141±0.0141	1.327±0.13	0.9899±0.069
YBX1	A0A087X1S2	Nuclease-sensitive element-binding protein 1	0.9792±0.0208	1.155±0.0711	1.0191±0.0827
LAMP1	P11279-2	Isoform 2 of Lysosome-associated membrane glycoprotein 1	1.0544±0.0544	1.4174±0.0645	1.0792±0.0864
ARFGAP1	E5RIU2	ADP-ribosylation factor GTPase-activating protein 1 (Fragment)	1.1225±0.1225	1.5333±0.0015	1.1218±0.2442
S100A13	Q99584	Protein S100-A13	1.041±0.041	1.1859±0.036	1.0455±0.0358
COX5A	H3BRM5	Cytochrome c oxidase subunit 5A, mitochondrial	0.9801±0.0199	1.1544±0.0523	0.993±0.0205
B2M	H0YLF3	Beta-2-microglobulin (Fragment)	0.9768±0.0232	1.194±0.0764	0.9771±0.0085
PSIP1	O75475-3	Isoform 3 of PC4 and SFRS1-interacting protein	0.9765±0.0235	1.552±0.1186	0.9309±0.1059
FN1	P02751-17	Isoform 17 of Fibronectin	0.995±0.005	1.2016±0.0932	0.9915±0.0499
HNRNPM	P52272-2	Isoform 2 of Heterogeneous nuclear ribonucleoprotein M	0.988±0.012	1.2518±0.1329	0.9296±0.0446
HNRNPA2B1	A0A087WUI2	Heterogeneous nuclear ribonucleoproteins A2/B1	0.9246±0.0754	1.405±0.0851	0.7945±0.0393
HNRNPD	H0YA96	Heterogeneous nuclear ribonucleoprotein D0 (Fragment)	0.9016±0.0984	1.3117±0.1187	0.7523±0.0114
HNRNPAB	D6R9P3	Heterogeneous nuclear ribonucleoprotein A/B	0.9573±0.0427	1.3375±0.0886	0.8052±0.0095
NONO	Q15233-2	Isoform 2 of Non-POU domain-containing octamer-binding protein	0.9498±0.0502	1.1667±0.0905	0.9013±0.0148
RBMX	H0Y6E7	RNA-binding motif protein, X chromosome (Fragment)	0.9327±0.0673	1.2856±0.156	0.8375±0.0392
PSAP	P07602	Prosaposin	0.9771±0.0229	1.1344±0.0522	0.9583±0.0182
HIST1H3A	P68431	Histone H3.1	1.0011±0.0011	1.4922±0.046	0.986±0.0269
HIST2H2AB	Q8IUE6	Histone H2A type 2-B	0.962±0.038	1.5716±0.0104	1.0099±0.0343
MSN	P26038	Moesin	0.9809±0.0191	1.2403±0.0067	0.9846±0.0181
AHNAK	Q09666	Neuroblast differentiation-associated protein AHNAK	0.9855±0.0145	1.1604±0.0282	1.0185±0.0006
PABPC1	A0A087WTT1	Polyadenylate-binding protein	0.9547±0.0453	1.0041±0.0512	0.8966±0.0056
HNRNPA0	Q13151	Heterogeneous nuclear ribonucleoprotein A0	0.9054±0.0946	1.0505±0.0953	0.7794±0.0213
FLNB	O75369-5	Isoform 5 of Filamin-B	0.9595±0.0405	1.0109±0.0261	0.9033±0.0254
HDLBP	H7C0A4	Vigilin (Fragment)	0.9329±0.0671	0.9999±0.0489	0.7942±0.0148
RPL22	K7EJT5	60S ribosomal protein L22 (Fragment)	0.9686±0.0314	1.102±0.1008	0.8756±0.0431
SERPINE1	P05121-2	Isoform 2 of Plasminogen activator inhibitor 1	0.9791±0.0209	1.1134±0.1209	0.874±0.0903
RPL4	P36578	60S ribosomal protein L4	0.9962±0.0038	1.0743±0.086	0.9049±0.0437
UBQLN1	H0YDS0	Ubiquilin-1 (Fragment)	0.9247±0.0753	1.1134±0.1225	0.8489±0.1146
MAP1B	P46821	Microtubule-associated protein 1B	0.9754±0.0246	1.281±0.0323	0.9201±0.0252
HMGB1	Q5T7C4	High mobility group protein B1	0.9634±0.0366	1.2354±0.03	0.8964±0.0013
CALD1	C9J813	Caldesmon (Fragment)	0.9619±0.0381	1.1903±0.0372	0.9121±0.0105
LMNA	Q3BDU5	Prelamin-A/C	0.9362±0.0638	1.3551±0.0112	0.8654±0.003
ANXA1	Q5T3N0	Annexin (Fragment)	0.9828±0.0172	1.1182±0.0007	0.9394±0.0042
CBX1	C9JWS9	Chromobox protein homolog 1 (Fragment)	0.9259±0.0741	1.2323±0.028	0.6699±0.0428
NCL	P19338	Nucleolin	0.9656±0.0344	1.2054±0.041	0.7141±0.0196
SQSTM1	D6RBF1	Sequestosome-1	0.9579±0.0421	1.1362±0.0093	0.7956±0.0078
CSRP1	E9PND2	Cysteine and glycine-rich protein 1 (Fragment)	0.8803±0.1197	1.1386±0.0631	0.6457±0.0495
RPS11	P62280	40S ribosomal protein S11	0.9917±0.0083	1.0313±0.0129	0.9628±0.0049
SSRP1	Q08945	FACT complex subunit SSRP1	1.0312±0.0312	1.2811±0.0468	0.906±0.0849
EZR	E7EQR4	Ezrin	0.9988±0.0012	1.1503±0.029	0.931±0.024
YWHAZ	B0AZS6	14-3-3 protein zeta/delta	1.0357±0.0357	1.1617±0.057	0.881±0.0186
CAPRIN1	G3V153	Caprin-1	1.0337±0.0337	1.2356±0.0951	0.8568±0.0395
SUPT16H	Q9Y5B9	FACT complex subunit SPT16	0.9955±0.0045	1.1012±0.0103	0.8312±0.0119
PARP1	P09874	Poly [ADP-ribose] polymerase 1	1.0178±0.0178	1.2135±0.0658	0.7638±0.0095
XRCC6	B1AHC9	X-ray repair cross-complementing protein 6	1.0051±0.0051	1.1235±0.0581	0.7933±0.0354
YWHAB	P31946-2	Isoform Short of 14-3-3 protein beta/alpha	1.0171±0.0171	1.1008±0.052	0.8156±0.0254
HNRNPA1	P09651-3	Isoform 2 of Heterogeneous nuclear ribonucleoprotein A1	0.9795±0.0205	1.2347±0.1529	0.7488±0.0207
FUS	P35637-2	Isoform Short of RNA-binding protein FUS	0.9511±0.0489	1.121±0.1126	0.7497±0.0088
BANF1	O75531	Barrier-to-autointegration factor	0.9849±0.0151	1.1178±0.0568	0.9012±0.0173
CTSD	P07339	Cathepsin D	0.9637±0.0363	1.0091±0.0037	0.9396±0.0308
HNRNPC	G3V576	Heterogeneous nuclear ribonucleoproteins C1/C2	0.9064±0.0936	1.1207±0.0321	0.8208±0.067
RPL9	H0Y9R4	60S ribosomal protein L9 (Fragment)	0.9209±0.0791	1.0582±0.0211	0.8784±0.017
SRP14	H0YLA2	Signal recognition particle 14 kDa protein	0.9477±0.0523	1.1385±0.0065	0.8332±0.0451
SYNCRIP	O60506-5	Isoform 5 of Heterogeneous nuclear ribonucleoprotein Q	0.9606±0.0394	1.0697±0.0255	0.8956±0.0203
THRAP3	Q9Y2W1	Thyroid hormone receptor-associated protein 3	0.9119±0.0881	0.9113±0.025	0.8223±0.0118
RPS19	P39019	40S ribosomal protein S19	0.9352±0.0648	0.9575±0.0389	0.8917±0.0173
RPS3A	P61247	40S ribosomal protein S3a	0.9354±0.0646	0.9891±0.0357	0.9238±0.0096
